# Supplementary material for: The identity of three South American “smiliine” treehoppers (Hemiptera, Membracidae) and related taxonomic changes, including description of a new genus in Thuridini
Source: Zookeys. 2017 Jun 6;(678):65–72. doi: 10.3897/zookeys.678.10340 (PMC5523362; doi:10.3897/zookeys.678.10340)
Supplement: XML Treatment for Amastris pilosa [file zookeys.678.10340-treatment1.xml]

<!DOCTYPE tp:taxon-treatment
  PUBLIC "-//TaxonX//DTD Taxonomic Treatment Publishing DTD v0 20100105//EN" "tax-treatment-NSO.dtd">
<tp:taxon-treatment xmlns:tp="http://www.plazi.org/taxpub"><tp:treatment-meta><kwd-group><label>Taxon classification</label><kwd><named-content xmlns:xlink="http://www.w3.org/1999/xlink" content-type="kingdom">Animalia</named-content></kwd><kwd><named-content xmlns:xlink="http://www.w3.org/1999/xlink" content-type="order">Hemiptera</named-content></kwd><kwd><named-content xmlns:xlink="http://www.w3.org/1999/xlink" content-type="family">Membracidae</named-content></kwd></kwd-group><mixed-citation publication-type="journal"><person-group><name><surname>McKamey</surname><given-names>Stuart H.</given-names></name></person-group><article-title>The identity of three South American “smiliine” treehoppers (<tp:taxon-name><tp:taxon-name-part taxon-name-part-type="order">Hemiptera</tp:taxon-name-part></tp:taxon-name>, <tp:taxon-name><tp:taxon-name-part taxon-name-part-type="family">Membracidae</tp:taxon-name-part></tp:taxon-name>) and related taxonomic changes, including description of a new genus in <tp:taxon-name><tp:taxon-name-part taxon-name-part-type="tribe">Thuridini</tp:taxon-name-part></tp:taxon-name></article-title><source>Zookeys</source><day>6</day><month>6</month><year>2017</year><volume>2017</volume><issue>678</issue><fpage>65</fpage><lpage>72</lpage><pub-id pub-id-type="doi">10.3897/zookeys.678.10340</pub-id></mixed-citation></tp:treatment-meta><tp:nomenclature><tp:taxon-name>
              <tp:taxon-name-part taxon-name-part-type="genus" reg="Amastris">Amastris</tp:taxon-name-part>
              <tp:taxon-name-part taxon-name-part-type="species" reg="pilosa">pilosa</tp:taxon-name-part>
            </tp:taxon-name><tp:taxon-authority>(Funkhouser)</tp:taxon-authority><tp:taxon-status xmlns:xlink="http://www.w3.org/1999/xlink" xlink:type="simple">comb. n.</tp:taxon-status><xref ref-type="fig" rid="F1">Figs 1–4</xref><tp:nomenclature-citation-list><tp:nomenclature-citation><tp:taxon-name>
                  <tp:taxon-name-part taxon-name-part-type="genus" reg="Atymna">Atymna</tp:taxon-name-part> <tp:taxon-name-part taxon-name-part-type="species" reg="pilosa">pilosa</tp:taxon-name-part></tp:taxon-name><comment><xref ref-type="bibr" rid="B4">Funkhouser 1919</xref>: 273 [sp. n.].</comment></tp:nomenclature-citation></tp:nomenclature-citation-list></tp:nomenclature><tp:treatment-sec sec-type="material" id="SECID0EYFAC"><title>Material examined.</title><p>
              <italic><tp:taxon-name><tp:taxon-name-part taxon-name-part-type="genus" reg="Atymna">Atymna</tp:taxon-name-part> <tp:taxon-name-part taxon-name-part-type="species" reg="pilosa">pilosa</tp:taxon-name-part></tp:taxon-name></italic> female holotype, Peru (<named-content xmlns:xlink="http://www.w3.org/1999/xlink" content-type="dwc:institutional_code" xlink:type="simple">USNM</named-content>; Figs <xref ref-type="fig" rid="F1">1–4</xref>).</p></tp:treatment-sec><tp:treatment-sec sec-type="discussion" id="SECID0ESGAC"><title>Discussion.</title><p>The holotype, which has its pronotum partially damaged dorsoanteriorly, exhibits all features of <italic><tp:taxon-name><tp:taxon-name-part taxon-name-part-type="genus" reg="Amastris">Amastris</tp:taxon-name-part></tp:taxon-name></italic> Stål, including the forewing veins R and M initially fused then strongly divergent (a character diagnostic for the tribe). Within the tribe only <italic><tp:taxon-name><tp:taxon-name-part taxon-name-part-type="genus" reg="Amastris">Amastris</tp:taxon-name-part></tp:taxon-name></italic> and <italic><tp:taxon-name><tp:taxon-name-part taxon-name-part-type="genus" reg="Erosne">Erosne</tp:taxon-name-part></tp:taxon-name></italic> Stål have tectiform pronota, and <italic><tp:taxon-name><tp:taxon-name-part taxon-name-part-type="genus" reg="Erosne">Erosne</tp:taxon-name-part></tp:taxon-name></italic> has a sturdier pronotum with a yellow lateral margin.</p><fig id="F1" position="float" orientation="portrait"><label>Figures 1–4.</label><caption><p>
                  <italic><tp:taxon-name><tp:taxon-name-part taxon-name-part-type="genus" reg="Amastris">Amastris</tp:taxon-name-part> <tp:taxon-name-part taxon-name-part-type="species" reg="pilosa">pilosa</tp:taxon-name-part></tp:taxon-name></italic> (Funkhouser) female holotype in anterior, dorsal, and lateral views, respectively, and labels.</p></caption><graphic xmlns:xlink="http://www.w3.org/1999/xlink" xlink:href="zookeys-678-065-g001.jpg" position="float" orientation="portrait" xlink:type="simple" id="oo_139165.jpg"/></fig></tp:treatment-sec><ref-list><ref id="B4"><mixed-citation xmlns:xlink="http://www.w3.org/1999/xlink" xlink:type="simple">
          <person-group><name name-style="western"><surname>Funkhouser</surname><given-names>WD</given-names></name></person-group> (<year>1919</year>) <article-title>New Neotropical <tp:taxon-name><tp:taxon-name-part taxon-name-part-type="family">Membracidae</tp:taxon-name-part></tp:taxon-name>.</article-title> <source>Journal of the New York Entomological Society</source> <volume>27</volume>: <fpage>267</fpage>–<lpage>277</lpage>.</mixed-citation></ref></ref-list></tp:taxon-treatment>
