# Supplementary material for: The identity of three South American “smiliine” treehoppers (Hemiptera, Membracidae) and related taxonomic changes, including description of a new genus in Thuridini
Source: Zookeys. 2017 Jun 6;(678):65–72. doi: 10.3897/zookeys.678.10340 (PMC5523362; doi:10.3897/zookeys.678.10340)
Supplement: XML Treatment for Polyglyptini [file zookeys.678.10340-treatment2.xml]

<!DOCTYPE tp:taxon-treatment
  PUBLIC "-//TaxonX//DTD Taxonomic Treatment Publishing DTD v0 20100105//EN" "tax-treatment-NSO.dtd">
<tp:taxon-treatment xmlns:tp="http://www.plazi.org/taxpub"><tp:treatment-meta><kwd-group><label>Taxon classification</label><kwd><named-content xmlns:xlink="http://www.w3.org/1999/xlink" content-type="kingdom">Animalia</named-content></kwd><kwd><named-content xmlns:xlink="http://www.w3.org/1999/xlink" content-type="order">Hemiptera</named-content></kwd><kwd><named-content xmlns:xlink="http://www.w3.org/1999/xlink" content-type="family">Membracidae</named-content></kwd></kwd-group><mixed-citation publication-type="journal"><person-group><name><surname>McKamey</surname><given-names>Stuart H.</given-names></name></person-group><article-title>The identity of three South American “smiliine” treehoppers (<tp:taxon-name><tp:taxon-name-part taxon-name-part-type="order">Hemiptera</tp:taxon-name-part></tp:taxon-name>, <tp:taxon-name><tp:taxon-name-part taxon-name-part-type="family">Membracidae</tp:taxon-name-part></tp:taxon-name>) and related taxonomic changes, including description of a new genus in <tp:taxon-name><tp:taxon-name-part taxon-name-part-type="tribe">Thuridini</tp:taxon-name-part></tp:taxon-name></article-title><source>Zookeys</source><day>6</day><month>6</month><year>2017</year><volume>2017</volume><issue>678</issue><fpage>65</fpage><lpage>72</lpage><pub-id pub-id-type="doi">10.3897/zookeys.678.10340</pub-id></mixed-citation></tp:treatment-meta><tp:nomenclature><tp:taxon-name>
              <tp:taxon-name-part taxon-name-part-type="tribe">Polyglyptini</tp:taxon-name-part>
            </tp:taxon-name><tp:taxon-authority>incertae sedis, new placement</tp:taxon-authority><tp:nomenclature-citation-list><tp:nomenclature-citation><tp:taxon-name>
                  <tp:taxon-name-part taxon-name-part-type="genus" reg="Thelia">Thelia</tp:taxon-name-part> <tp:taxon-name-part taxon-name-part-type="species" reg="planeflava">planeflava</tp:taxon-name-part></tp:taxon-name><comment>Fairmaire, 1846: 306. [sp. n.] Brazil.</comment></tp:nomenclature-citation><tp:nomenclature-citation><tp:taxon-name>
                  <tp:taxon-name-part taxon-name-part-type="genus" reg="Heranice">Heranice</tp:taxon-name-part> <tp:taxon-name-part taxon-name-part-type="species" reg="planeflava">planeflava</tp:taxon-name-part></tp:taxon-name><comment>; <xref ref-type="bibr" rid="B5">Funkhouser 1927</xref>: 317.</comment></tp:nomenclature-citation><tp:nomenclature-citation><tp:taxon-name>
                  <tp:taxon-name-part taxon-name-part-type="genus" reg="Ophiderma">Ophiderma</tp:taxon-name-part> <tp:taxon-name-part taxon-name-part-type="species" reg="planeflava">planeflava</tp:taxon-name-part></tp:taxon-name><comment>; <xref ref-type="bibr" rid="B7">Goding 1929</xref>: 277.</comment></tp:nomenclature-citation></tp:nomenclature-citation-list></tp:nomenclature><tp:treatment-sec sec-type="discussion" id="SECID0EDLAC"><title>Discussion.</title><p>No holotype or other specimen was located. <xref ref-type="bibr" rid="B3">Fairmaire’s (1846)</xref> description of <italic><tp:taxon-name><tp:taxon-name-part taxon-name-part-type="genus" reg="Thelia">T.</tp:taxon-name-part> <tp:taxon-name-part taxon-name-part-type="species" reg="planeflava">planeflava</tp:taxon-name-part></tp:taxon-name></italic> translates to: “Prothorax projecting backward, very little elevated, rugosely punctate throughout the head; entirely yellow; base of the abdomen a little orange; forewings hyaline, with the internal margin slightly coated.” He reported it as 6 mm long.</p><p>In the mid 1800’s, Fairmaire’s period, the concept of <italic><tp:taxon-name><tp:taxon-name-part taxon-name-part-type="genus" reg="Thelia">Thelia</tp:taxon-name-part></tp:taxon-name></italic> Amyot &amp; Serville contained many unrelated taxa that have since been referred to other tribes and subfamilies. <xref ref-type="bibr" rid="B3">Fairmaire’s (1846)</xref> publication is a good example, with three of his species now belonging to <italic><tp:taxon-name><tp:taxon-name-part taxon-name-part-type="genus" reg="Hypheodana">Hypheodana</tp:taxon-name-part></tp:taxon-name></italic> Metcalf (<tp:taxon-name><tp:taxon-name-part taxon-name-part-type="subfamily">Darninae</tp:taxon-name-part></tp:taxon-name>: <tp:taxon-name><tp:taxon-name-part taxon-name-part-type="tribe">Darnini</tp:taxon-name-part></tp:taxon-name>), <italic><tp:taxon-name><tp:taxon-name-part taxon-name-part-type="genus" reg="Carynota">Carynota</tp:taxon-name-part></tp:taxon-name></italic> Fitch (<tp:taxon-name><tp:taxon-name-part taxon-name-part-type="subfamily">Smiliinae</tp:taxon-name-part></tp:taxon-name>: <tp:taxon-name><tp:taxon-name-part taxon-name-part-type="tribe">Telamonini</tp:taxon-name-part></tp:taxon-name>), and <italic><tp:taxon-name><tp:taxon-name-part taxon-name-part-type="genus" reg="Heranice">Heranice</tp:taxon-name-part></tp:taxon-name></italic> Stål (<tp:taxon-name><tp:taxon-name-part taxon-name-part-type="subfamily">Smiliinae</tp:taxon-name-part></tp:taxon-name>: <tp:taxon-name><tp:taxon-name-part taxon-name-part-type="tribe">Polyglyptini</tp:taxon-name-part></tp:taxon-name>). His placement of his fourth, Brazilian species, <italic><tp:taxon-name><tp:taxon-name-part taxon-name-part-type="species" reg="planeflava">planeflava</tp:taxon-name-part></tp:taxon-name></italic> in <italic><tp:taxon-name><tp:taxon-name-part taxon-name-part-type="genus" reg="Thelia">Thelia</tp:taxon-name-part></tp:taxon-name></italic>, therefore, offers no clues to it’s true identity. It is also unfortunately not illustrated, as were the other species.</p><p>In his catalogue, without explanation, <xref ref-type="bibr" rid="B5">Funkhouser (1927)</xref> moved <italic><tp:taxon-name><tp:taxon-name-part taxon-name-part-type="species" reg="planeflava">planeflava</tp:taxon-name-part></tp:taxon-name></italic> from <italic><tp:taxon-name><tp:taxon-name-part taxon-name-part-type="genus" reg="Thelia">Thelia</tp:taxon-name-part></tp:taxon-name></italic> to <italic><tp:taxon-name><tp:taxon-name-part taxon-name-part-type="genus" reg="Heranice">Heranice</tp:taxon-name-part></tp:taxon-name></italic>, and <xref ref-type="bibr" rid="B7">Goding (1929)</xref> moved it to <italic><tp:taxon-name><tp:taxon-name-part taxon-name-part-type="genus" reg="Ophiderma">Ophiderma</tp:taxon-name-part></tp:taxon-name></italic> Fairmaire. <xref ref-type="bibr" rid="B11">Schmidt (1931)</xref> discussed <italic><tp:taxon-name><tp:taxon-name-part taxon-name-part-type="species" reg="planeflava">planeflava</tp:taxon-name-part></tp:taxon-name></italic> and ultimately included it in his key to <italic><tp:taxon-name><tp:taxon-name-part taxon-name-part-type="genus" reg="Heranice">Heranice</tp:taxon-name-part></tp:taxon-name></italic>, restating Fairmaire’s original description.</p><p>Based on Fairmaire’s description, the species’ length, and reported distribution, it is unlikely to be any of the aforementioned genera; <italic><tp:taxon-name><tp:taxon-name-part taxon-name-part-type="genus" reg="Thelia">Thelia</tp:taxon-name-part></tp:taxon-name></italic>, <italic><tp:taxon-name><tp:taxon-name-part taxon-name-part-type="genus" reg="Carynota">Carynota</tp:taxon-name-part></tp:taxon-name></italic>, and <italic><tp:taxon-name><tp:taxon-name-part taxon-name-part-type="genus" reg="Ophiderma">Ophiderma</tp:taxon-name-part></tp:taxon-name></italic> have Nearctic distributions (and further, <italic><tp:taxon-name><tp:taxon-name-part taxon-name-part-type="genus" reg="Ophiderma">Ophiderma</tp:taxon-name-part></tp:taxon-name></italic> feeds on oaks, which do not occur in Brazil). <italic><tp:taxon-name><tp:taxon-name-part taxon-name-part-type="genus" reg="Heranice">Heranice</tp:taxon-name-part></tp:taxon-name></italic> are larger and apparently confined to high elevations in the Andes Mountains, and <italic><tp:taxon-name><tp:taxon-name-part taxon-name-part-type="genus" reg="Hypheodana">Hypheodana</tp:taxon-name-part></tp:taxon-name></italic> are brown.</p><p>
              <tp:taxon-name><tp:taxon-name-part taxon-name-part-type="tribe">Polyglyptini</tp:taxon-name-part></tp:taxon-name> often have the anterior region of the forewing coriaceous and punctate, which may be what Fairmaire considered “coated” and, while no entirely yellow species are known, most <tp:taxon-name><tp:taxon-name-part taxon-name-part-type="tribe">Polyglyptini</tp:taxon-name-part></tp:taxon-name> genera have a slightly elevated pronotum that extends backward over the body.</p></tp:treatment-sec><ref-list><ref id="B5"><mixed-citation xmlns:xlink="http://www.w3.org/1999/xlink" xlink:type="simple">
          <person-group><name name-style="western"><surname>Funkhouser</surname><given-names>WD</given-names></name></person-group> (<year>1927</year>) <article-title><tp:taxon-name><tp:taxon-name-part taxon-name-part-type="family">Membracidae</tp:taxon-name-part></tp:taxon-name>. In General catalogue of the <tp:taxon-name><tp:taxon-name-part taxon-name-part-type="order">Hemiptera</tp:taxon-name-part></tp:taxon-name>. Smith College. Northhampton, Mass. Fasc.</article-title> <volume>1</volume>: <fpage>1</fpage>–<lpage>581</lpage>.</mixed-citation></ref><ref id="B7"><mixed-citation xmlns:xlink="http://www.w3.org/1999/xlink" xlink:type="simple">
          <person-group><name name-style="western"><surname>Goding</surname><given-names>FW</given-names></name></person-group> (<year>1929</year>) <article-title>The <tp:taxon-name><tp:taxon-name-part taxon-name-part-type="family">Membracidae</tp:taxon-name-part></tp:taxon-name> of South America and the Antilles. IV. Subfamilies <tp:taxon-name><tp:taxon-name-part taxon-name-part-type="subfamily">Hoplophorioninae</tp:taxon-name-part></tp:taxon-name>, <tp:taxon-name><tp:taxon-name-part taxon-name-part-type="subfamily">Darninae</tp:taxon-name-part></tp:taxon-name>, <tp:taxon-name><tp:taxon-name-part taxon-name-part-type="subfamily">Smiliinae</tp:taxon-name-part></tp:taxon-name>, <tp:taxon-name><tp:taxon-name-part taxon-name-part-type="subfamily">Tragopinae</tp:taxon-name-part></tp:taxon-name> (<tp:taxon-name><tp:taxon-name-part taxon-name-part-type="suborder">Homoptera</tp:taxon-name-part></tp:taxon-name>).</article-title> <source>Transactions of the American Entomological Society</source> <volume>55</volume>: <fpage>197</fpage>–<lpage>330</lpage>.</mixed-citation></ref><ref id="B3"><mixed-citation xmlns:xlink="http://www.w3.org/1999/xlink" xlink:type="simple">
          <person-group><name name-style="western"><surname>Fairmaire</surname><given-names>LMH</given-names></name></person-group> (<year>1846</year>) <article-title>Revue de la tribu des membracides</article-title>. <source>Annales de la Société entomologique de France</source> (<volume>2</volume>) <issue>4</issue>:<fpage>235</fpage>–<lpage>320</lpage>.</mixed-citation></ref><ref id="B11"><mixed-citation xmlns:xlink="http://www.w3.org/1999/xlink" xlink:type="simple">
          <person-group><name name-style="western"><surname>Schmidt</surname><given-names>E</given-names></name></person-group> (<year>1931</year>) <article-title>Homopterologisches aus dem Stettiner Museum für Naturkunde. (<tp:taxon-name><tp:taxon-name-part taxon-name-part-type="order">Hemiptera</tp:taxon-name-part></tp:taxon-name>-<tp:taxon-name><tp:taxon-name-part taxon-name-part-type="suborder">Homoptera</tp:taxon-name-part></tp:taxon-name>).</article-title> <source>Wiener Entomologische Zeitung</source> <volume>48</volume>: <fpage>65</fpage>–<lpage>77</lpage>.</mixed-citation></ref></ref-list></tp:taxon-treatment>
