# Supplementary material for: The identity of three South American “smiliine” treehoppers (Hemiptera, Membracidae) and related taxonomic changes, including description of a new genus in Thuridini
Source: Zookeys. 2017 Jun 6;(678):65–72. doi: 10.3897/zookeys.678.10340 (PMC5523362; doi:10.3897/zookeys.678.10340)
Supplement: XML Treatment for Flynnia [file zookeys.678.10340-treatment3.xml]

<!DOCTYPE tp:taxon-treatment
  PUBLIC "-//TaxonX//DTD Taxonomic Treatment Publishing DTD v0 20100105//EN" "tax-treatment-NSO.dtd">
<tp:taxon-treatment xmlns:tp="http://www.plazi.org/taxpub"><tp:treatment-meta><kwd-group><label>Taxon classification</label><kwd><named-content xmlns:xlink="http://www.w3.org/1999/xlink" content-type="kingdom">Animalia</named-content></kwd><kwd><named-content xmlns:xlink="http://www.w3.org/1999/xlink" content-type="order">Hemiptera</named-content></kwd><kwd><named-content xmlns:xlink="http://www.w3.org/1999/xlink" content-type="family">Membracidae</named-content></kwd></kwd-group><mixed-citation publication-type="journal"><person-group><name><surname>McKamey</surname><given-names>Stuart H.</given-names></name></person-group><article-title>The identity of three South American “smiliine” treehoppers (<tp:taxon-name><tp:taxon-name-part taxon-name-part-type="order">Hemiptera</tp:taxon-name-part></tp:taxon-name>, <tp:taxon-name><tp:taxon-name-part taxon-name-part-type="family">Membracidae</tp:taxon-name-part></tp:taxon-name>) and related taxonomic changes, including description of a new genus in <tp:taxon-name><tp:taxon-name-part taxon-name-part-type="tribe">Thuridini</tp:taxon-name-part></tp:taxon-name></article-title><source>Zookeys</source><day>6</day><month>6</month><year>2017</year><volume>2017</volume><issue>678</issue><fpage>65</fpage><lpage>72</lpage><pub-id pub-id-type="doi">10.3897/zookeys.678.10340</pub-id></mixed-citation></tp:treatment-meta><tp:nomenclature><tp:taxon-name>
              <tp:taxon-name-part taxon-name-part-type="genus" reg="Flynnia">Flynnia</tp:taxon-name-part>
              <object-id xmlns:xlink="http://www.w3.org/1999/xlink" content-type="zoobank" xlink:type="simple">http://zoobank.org/FCB8F8E3-36A3-4B4A-889C-B2CC7D40654E</object-id>
            </tp:taxon-name><tp:taxon-status xmlns:xlink="http://www.w3.org/1999/xlink" xlink:type="simple">gen. n.</tp:taxon-status></tp:nomenclature><tp:treatment-sec sec-type="type species" id="SECID0EODAE"><title>Type species.</title><p>
              <italic><tp:taxon-name><tp:taxon-name-part taxon-name-part-type="genus" reg="Ophiderma">Ophiderma</tp:taxon-name-part> <tp:taxon-name-part taxon-name-part-type="species" reg="fascipennis">fascipennis</tp:taxon-name-part></tp:taxon-name></italic> Funkhouser, 1919: 274.</p></tp:treatment-sec><tp:treatment-sec sec-type="description" id="SECID0E6DAE"><title>Description.</title><p>Head. Vertex with dorsal margin sinuate. highest between ocelli and eyes; ocelli slightly closer to inner margin of eyes than to each other; frontoclypeus evenly rounded ventrally; rostrum attaining abdomen. Thorax. Posterior process of pronotum smooth and finely punctate throughout (Figs <xref ref-type="fig" rid="F2">5–7</xref>), weakly sinuous in lateral view, slightly overlapping forewings in repose. Mesonotum bare, lacking vestigial scoli. Forewing (Fig. <xref ref-type="fig" rid="F3">10</xref>) with veins R and M fused basally and strongly divergent near middle of wing, veins R<sub>4+5</sub> and M<sub>1+2</sub> confluent for a short distance and very strongly divergent more distally, 2 m-cu crossveins present, 1<sup>st</sup> near mid length of wing. Hind wing without r-m crossvein, veins R<sub>4+5</sub> and M<sub>1+2</sub> confluent for short distance and divergent beyond, anal vein unbranched. Metathoracic leg (Fig. <xref ref-type="fig" rid="F3">12</xref>) without cucullate femoral setae, tibia without cucullate setae in row 1, very few in row II (where the leg is more strongly sclerotized, as indicated by arrows, Fig. <xref ref-type="fig" rid="F3">12</xref>), first tarsomere with about eight cucullate setae scattered on plantar surface (Fig. <xref ref-type="fig" rid="F2">8</xref>). Abdomen. Lacking dorsal protrusions or smooth fossae.</p><fig id="F2" position="float" orientation="portrait"><label>Figures 5–9.</label><caption><p>
                  <italic><tp:taxon-name><tp:taxon-name-part taxon-name-part-type="genus" reg="Flynnia">Flynnia</tp:taxon-name-part> <tp:taxon-name-part taxon-name-part-type="species" reg="fascipennis">fascipennis</tp:taxon-name-part></tp:taxon-name></italic> (Funkhouser) male holotype. <bold>5–7</bold> Habitus in anterior, dorsal, and lateral views, respectively <bold>8</bold> Right metathoracic tarsus <bold>9</bold> labels.</p></caption><graphic xmlns:xlink="http://www.w3.org/1999/xlink" xlink:href="zookeys-678-065-g002.jpg" position="float" orientation="portrait" xlink:type="simple" id="oo_139166.jpg"/></fig><fig id="F3" position="float" orientation="portrait"><label>Figures 10–12.</label><caption><p>
                  <italic><tp:taxon-name><tp:taxon-name-part taxon-name-part-type="genus" reg="Flynnia">Flynnia</tp:taxon-name-part> <tp:taxon-name-part taxon-name-part-type="species" reg="fascipennis">fascipennis</tp:taxon-name-part></tp:taxon-name></italic> (Funkhouser) male holotype. <bold>10</bold> left forewing <bold>11</bold> pygofer, subgenital plate, aedeagus <bold>12</bold> Right metathoracic leg. <italic>aed</italic>, aedeagal shaft, <italic>sgp</italic>, subgenital plate.</p></caption><graphic xmlns:xlink="http://www.w3.org/1999/xlink" xlink:href="zookeys-678-065-g003.jpg" position="float" orientation="portrait" xlink:type="simple" id="oo_139167.jpg"/></fig></tp:treatment-sec><tp:treatment-sec sec-type="distribution" id="SECID0EDHAE"><title>Distribution.</title><p>Bolivia and Ecuador.</p></tp:treatment-sec><tp:treatment-sec sec-type="etymology" id="SECID0EIHAE"><title>Etymology.</title><p>The genus is feminine and named for Dawn Flynn for her contributions to our knowledge Neotropical treehoppers.</p><!--PageBreak--></tp:treatment-sec><tp:treatment-sec sec-type="discussion" id="SECID0EOHAE"><title>Discussion.</title><p>Many of the aforementioned features are diagnostic for the tribe <tp:taxon-name><tp:taxon-name-part taxon-name-part-type="tribe">Thuridini</tp:taxon-name-part></tp:taxon-name> as listed by <xref ref-type="bibr" rid="B2">Deitz (1975)</xref>: posterior process of pronotum slightly overlapping forewings; forewing with veins R and M fused basally and strongly divergent near middle of wing; veins R<sub>4+5</sub> and M<sub>1+2</sub> confluent for short distance and very strongly divergent more distally; hind wing without r-m crossvein, veins R<sub>4+5</sub> and M<sub>1+2</sub> confluent for short distance and divergent beyond; metathoracic leg without cucullate femoral setae, tibia without cucullate setae in row I. An additional similarity of the new genus and <italic><tp:taxon-name><tp:taxon-name-part taxon-name-part-type="genus" reg="Thuris">Thuris</tp:taxon-name-part></tp:taxon-name></italic> Funkhouser is presence of about eight cucullate setae on the first tarsomere of the metathoracic leg, and the dark markings on and around the apical veins of the forewing. Some treehoppers that have scoli on the mesonotum, metanotum, or both (e.g., <italic><tp:taxon-name><tp:taxon-name-part taxon-name-part-type="genus" reg="Alchisme">Alchisme</tp:taxon-name-part></tp:taxon-name></italic> Kirkaldy) have shriveled, vestigial scoli in the adults underneath the pronotum. The absence of vestigial scoli cannot be inferred to mean that the nymph lacks thoracic scoli. Nevertheless, taken together with the absence of dorsally paired processes or fossae on the abdomen, it is more likely that the nymph, unknown, may be unarmored, as is the nymph of <italic><tp:taxon-name><tp:taxon-name-part taxon-name-part-type="genus" reg="Thuris">Thuris</tp:taxon-name-part></tp:taxon-name></italic> (<xref ref-type="bibr" rid="B8">McKamey and Porter 2016</xref>). Until now, the tribe was composed of one genus and two species (<xref ref-type="bibr" rid="B8">McKamey and Porter 2016</xref>). The new genus is easily distinguished from <italic><tp:taxon-name><tp:taxon-name-part taxon-name-part-type="genus" reg="Thuris">Thuris</tp:taxon-name-part></tp:taxon-name></italic>, which has a strongly keeled pronotum posteriorly. Bolivia represents a new country record for the tribe.</p></tp:treatment-sec><ref-list><ref id="B2"><mixed-citation xmlns:xlink="http://www.w3.org/1999/xlink" xlink:type="simple">
          <person-group><name name-style="western"><surname>Deitz</surname><given-names>LL</given-names></name></person-group> (<year>1975</year>) <article-title>Classification of the higher categories of the New World treehoppers (<tp:taxon-name><tp:taxon-name-part taxon-name-part-type="suborder">Homoptera</tp:taxon-name-part></tp:taxon-name>: <tp:taxon-name><tp:taxon-name-part taxon-name-part-type="family">Membracidae</tp:taxon-name-part></tp:taxon-name>)</article-title>. <source>North Carolina Agricultural Experiment Station Technical Bulletin</source> <volume>225</volume>, <size units="page">177 pp</size>.</mixed-citation></ref><ref id="B8"><mixed-citation xmlns:xlink="http://www.w3.org/1999/xlink" xlink:type="simple">
          <person-group><name name-style="western"><surname>McKamey</surname><given-names>SH</given-names></name><name name-style="western"><surname>Porter</surname><given-names>MJ</given-names></name></person-group> (<year>2016</year>) <article-title>First immature of the New World treehopper tribe <tp:taxon-name><tp:taxon-name-part taxon-name-part-type="tribe">Thuridini</tp:taxon-name-part></tp:taxon-name> (<tp:taxon-name><tp:taxon-name-part taxon-name-part-type="order">Hemiptera</tp:taxon-name-part></tp:taxon-name>, <tp:taxon-name><tp:taxon-name-part taxon-name-part-type="family">Membracidae</tp:taxon-name-part></tp:taxon-name>, <tp:taxon-name><tp:taxon-name-part taxon-name-part-type="subfamily">Smiliinae</tp:taxon-name-part></tp:taxon-name>) with a new synonym, a new combination, and a new country record.</article-title> <source>ZooKeys</source> <volume>557</volume>: <fpage>85</fpage>–<lpage>91</lpage>. <ext-link xlink:type="simple" ext-link-type="doi" xlink:href="10.3897/zookeys.557.6602">https://doi.org/10.3897/zookeys.557.6602</ext-link></mixed-citation></ref></ref-list></tp:taxon-treatment>
