# Supplementary material for: The identity of three South American “smiliine” treehoppers (Hemiptera, Membracidae) and related taxonomic changes, including description of a new genus in Thuridini
Source: Zookeys. 2017 Jun 6;(678):65–72. doi: 10.3897/zookeys.678.10340 (PMC5523362; doi:10.3897/zookeys.678.10340)
Supplement: XML Treatment for Flynnia fascipennis [file zookeys.678.10340-treatment4.xml]

<!DOCTYPE tp:taxon-treatment
  PUBLIC "-//TaxonX//DTD Taxonomic Treatment Publishing DTD v0 20100105//EN" "tax-treatment-NSO.dtd">
<tp:taxon-treatment xmlns:tp="http://www.plazi.org/taxpub"><tp:treatment-meta><kwd-group><label>Taxon classification</label><kwd><named-content xmlns:xlink="http://www.w3.org/1999/xlink" content-type="kingdom">Animalia</named-content></kwd><kwd><named-content xmlns:xlink="http://www.w3.org/1999/xlink" content-type="order">Hemiptera</named-content></kwd><kwd><named-content xmlns:xlink="http://www.w3.org/1999/xlink" content-type="family">Membracidae</named-content></kwd></kwd-group><mixed-citation publication-type="journal"><person-group><name><surname>McKamey</surname><given-names>Stuart H.</given-names></name></person-group><article-title>The identity of three South American “smiliine” treehoppers (<tp:taxon-name><tp:taxon-name-part taxon-name-part-type="order">Hemiptera</tp:taxon-name-part></tp:taxon-name>, <tp:taxon-name><tp:taxon-name-part taxon-name-part-type="family">Membracidae</tp:taxon-name-part></tp:taxon-name>) and related taxonomic changes, including description of a new genus in <tp:taxon-name><tp:taxon-name-part taxon-name-part-type="tribe">Thuridini</tp:taxon-name-part></tp:taxon-name></article-title><source>Zookeys</source><day>6</day><month>6</month><year>2017</year><volume>2017</volume><issue>678</issue><fpage>65</fpage><lpage>72</lpage><pub-id pub-id-type="doi">10.3897/zookeys.678.10340</pub-id></mixed-citation></tp:treatment-meta><tp:nomenclature><tp:taxon-name>
              <tp:taxon-name-part taxon-name-part-type="genus" reg="Flynnia">Flynnia</tp:taxon-name-part>
              <tp:taxon-name-part taxon-name-part-type="species" reg="fascipennis">fascipennis</tp:taxon-name-part>
            </tp:taxon-name><tp:taxon-authority>(Funkhouser)</tp:taxon-authority><tp:taxon-status xmlns:xlink="http://www.w3.org/1999/xlink" xlink:type="simple">comb. n.</tp:taxon-status><xref ref-type="fig" rid="F2">Figs 5–9</xref><xref ref-type="fig" rid="F3">, 10–12</xref><!--PageBreak--><tp:nomenclature-citation-list><tp:nomenclature-citation><tp:taxon-name>
                  <tp:taxon-name-part taxon-name-part-type="genus" reg="Ophiderma">Ophiderma</tp:taxon-name-part> <tp:taxon-name-part taxon-name-part-type="species" reg="fascipennis">fascipennis</tp:taxon-name-part></tp:taxon-name><comment>Funkhouser, 1919: 274 [sp. n.].</comment></tp:nomenclature-citation></tp:nomenclature-citation-list></tp:nomenclature><tp:treatment-sec sec-type="description" id="SECID0EELAE"><title>Description of male.</title><p>Length including wings in repose 3.9 mm, maximum width 1.8 mm. Pronotum, wings, and leg features as described for genus. Pronotum black with small white spot along the lateral margin and white V-shaped band before apex (Fig. <xref ref-type="fig" rid="F2">6</xref>). Male genitalia (Fig. <xref ref-type="fig" rid="F3">11</xref>) . Pygofer with lateral plate separated; subgenital plates fused basally to about mid length; styles hooked distally, recurved anterolaterally; aedaeagus U-shaped, shaft weakly expanded, flat anteriorly, margins and surface without dentae or serrations, gonopore posterior.</p><p>Female unknown.</p></tp:treatment-sec><tp:treatment-sec sec-type="material" id="SECID0ETLAE"><title>Material examined.</title><p>
              <italic><tp:taxon-name><tp:taxon-name-part taxon-name-part-type="genus" reg="Ophiderma">Ophiderma</tp:taxon-name-part> <tp:taxon-name-part taxon-name-part-type="species" reg="fascipennis">fascipennis</tp:taxon-name-part></tp:taxon-name></italic> male holotype, BOLIVIA (<named-content xmlns:xlink="http://www.w3.org/1999/xlink" content-type="dwc:institutional_code" xlink:type="simple">USNM</named-content>). <italic><tp:taxon-name><tp:taxon-name-part taxon-name-part-type="genus" reg="Thuris">Thuris</tp:taxon-name-part> <tp:taxon-name-part taxon-name-part-type="species" reg="binodosus">binodosus</tp:taxon-name-part></tp:taxon-name></italic> (Goding) holotype (<named-content xmlns:xlink="http://www.w3.org/1999/xlink" content-type="dwc:institutional_code" xlink:type="simple">USNM</named-content>). Unfortunately the locality label of <italic><tp:taxon-name><tp:taxon-name-part taxon-name-part-type="genus" reg="Flynnia">F.</tp:taxon-name-part> <tp:taxon-name-part taxon-name-part-type="species" reg="fascipennis">fascipennis</tp:taxon-name-part></tp:taxon-name></italic> lacks precision, simply stating “Bolivien” (Fig. <xref ref-type="fig" rid="F2">9</xref>). One male, ECUADOR: Orellana Prov., Reserva Etnica Waorani, 1 km S Onkone Gare Camp Transect Ent. 2163m, 3-Feb-1995, <named-content xmlns:xlink="http://www.w3.org/1999/xlink" content-type="dwc:verbatimCoordinates" xlink:type="simple"><named-content content-type="geo-json" specific-use="{&#34;type&#34;:&#34;Point&#34;,&#34;coordinates&#34;:[-76.453000,-0.657139]}" id="NCID0ELNAE" xlink:type="simple">00°39'25.7"S, 076°27'10.8"W</named-content></named-content>. T.L. Erwin et al. Fogging terre firme forest. Lot#954 (<named-content xmlns:xlink="http://www.w3.org/1999/xlink" content-type="dwc:institutional_code" xlink:type="simple">USNM</named-content>). One male, same data as previous except 6-Jul-1995 and Lot#1115 (<named-content xmlns:xlink="http://www.w3.org/1999/xlink" content-type="dwc:institutional_code" xlink:type="simple">USNM</named-content>).</p></tp:treatment-sec><tp:treatment-sec><!--Section generated to contain objects referenced in tp:taxon-treatment.--><fig id="F2" position="float" orientation="portrait"><label>Figures 5–9.</label><caption><p>
                  <italic><tp:taxon-name><tp:taxon-name-part taxon-name-part-type="genus" reg="Flynnia">Flynnia</tp:taxon-name-part> <tp:taxon-name-part taxon-name-part-type="species" reg="fascipennis">fascipennis</tp:taxon-name-part></tp:taxon-name></italic> (Funkhouser) male holotype. <bold>5–7</bold> Habitus in anterior, dorsal, and lateral views, respectively <bold>8</bold> Right metathoracic tarsus <bold>9</bold> labels.</p></caption><graphic xmlns:xlink="http://www.w3.org/1999/xlink" xlink:href="zookeys-678-065-g002.jpg" position="float" orientation="portrait" xlink:type="simple" id="oo_139166.jpg"/></fig><fig id="F3" position="float" orientation="portrait"><label>Figures 10–12.</label><caption><p>
                  <italic><tp:taxon-name><tp:taxon-name-part taxon-name-part-type="genus" reg="Flynnia">Flynnia</tp:taxon-name-part> <tp:taxon-name-part taxon-name-part-type="species" reg="fascipennis">fascipennis</tp:taxon-name-part></tp:taxon-name></italic> (Funkhouser) male holotype. <bold>10</bold> left forewing <bold>11</bold> pygofer, subgenital plate, aedeagus <bold>12</bold> Right metathoracic leg. <italic>aed</italic>, aedeagal shaft, <italic>sgp</italic>, subgenital plate.</p></caption><graphic xmlns:xlink="http://www.w3.org/1999/xlink" xlink:href="zookeys-678-065-g003.jpg" position="float" orientation="portrait" xlink:type="simple" id="oo_139167.jpg"/></fig></tp:treatment-sec></tp:taxon-treatment>
