# Supplementary material for: The identity of three South American “smiliine” treehoppers (Hemiptera, Membracidae) and related taxonomic changes, including description of a new genus in Thuridini
Source: Zookeys. 2017 Jun 6;(678):65–72. doi: 10.3897/zookeys.678.10340 (PMC5523362; doi:10.3897/zookeys.678.10340)
Supplement: XML Treatment for Antianthe atromarginata [file zookeys.678.10340-treatment5.xml]

<!DOCTYPE tp:taxon-treatment
  PUBLIC "-//TaxonX//DTD Taxonomic Treatment Publishing DTD v0 20100105//EN" "tax-treatment-NSO.dtd">
<tp:taxon-treatment xmlns:tp="http://www.plazi.org/taxpub"><tp:treatment-meta><kwd-group><label>Taxon classification</label><kwd><named-content xmlns:xlink="http://www.w3.org/1999/xlink" content-type="kingdom">Animalia</named-content></kwd><kwd><named-content xmlns:xlink="http://www.w3.org/1999/xlink" content-type="order">Hemiptera</named-content></kwd><kwd><named-content xmlns:xlink="http://www.w3.org/1999/xlink" content-type="family">Membracidae</named-content></kwd></kwd-group><mixed-citation publication-type="journal"><person-group><name><surname>McKamey</surname><given-names>Stuart H.</given-names></name></person-group><article-title>The identity of three South American “smiliine” treehoppers (<tp:taxon-name><tp:taxon-name-part taxon-name-part-type="order">Hemiptera</tp:taxon-name-part></tp:taxon-name>, <tp:taxon-name><tp:taxon-name-part taxon-name-part-type="family">Membracidae</tp:taxon-name-part></tp:taxon-name>) and related taxonomic changes, including description of a new genus in <tp:taxon-name><tp:taxon-name-part taxon-name-part-type="tribe">Thuridini</tp:taxon-name-part></tp:taxon-name></article-title><source>Zookeys</source><day>6</day><month>6</month><year>2017</year><volume>2017</volume><issue>678</issue><fpage>65</fpage><lpage>72</lpage><pub-id pub-id-type="doi">10.3897/zookeys.678.10340</pub-id></mixed-citation></tp:treatment-meta><tp:nomenclature><tp:taxon-name>
              <tp:taxon-name-part taxon-name-part-type="genus" reg="Antianthe">Antianthe</tp:taxon-name-part>
              <tp:taxon-name-part taxon-name-part-type="species" reg="atromarginata">atromarginata</tp:taxon-name-part>
            </tp:taxon-name><tp:taxon-authority>(Goding)</tp:taxon-authority><tp:taxon-status xmlns:xlink="http://www.w3.org/1999/xlink" xlink:type="simple">comb. n.</tp:taxon-status><xref ref-type="fig" rid="F4">Figs 13–16</xref><tp:nomenclature-citation-list><tp:nomenclature-citation><tp:taxon-name>
                  <tp:taxon-name-part taxon-name-part-type="genus" reg="Cyrtolobus">Cyrtolobus</tp:taxon-name-part> (<tp:taxon-name-part taxon-name-part-type="subgenus" reg="Atymna">Atymna</tp:taxon-name-part>) <tp:taxon-name-part taxon-name-part-type="species" reg="atromarginata">atromarginata</tp:taxon-name-part></tp:taxon-name><comment>Goding, 1928: 137 [sp. n.].</comment></tp:nomenclature-citation><tp:nomenclature-citation><tp:taxon-name>
                  <tp:taxon-name-part taxon-name-part-type="genus" reg="Atymna">Atymna</tp:taxon-name-part> <tp:taxon-name-part taxon-name-part-type="species" reg="atromarginata">atromarginata</tp:taxon-name-part></tp:taxon-name><comment>; <xref ref-type="bibr" rid="B10">Plummer 1938</xref>: 237</comment></tp:nomenclature-citation></tp:nomenclature-citation-list></tp:nomenclature><tp:treatment-sec sec-type="material" id="SECID0EQQAE"><title>Material examined.</title><p>Holotype (<named-content xmlns:xlink="http://www.w3.org/1999/xlink" content-type="dwc:institutional_code" xlink:type="simple">USNM</named-content>). Abdomen, left forewing, and both extended humeral angles missing. The species was described from Ecuador, Guayas Prov., Cerro Manglaralto (Fig. <xref ref-type="fig" rid="F4">16</xref>).</p><p>Goding’s holotype is probably a junior of <italic><tp:taxon-name><tp:taxon-name-part taxon-name-part-type="genus" reg="Atymna">A.</tp:taxon-name-part> <tp:taxon-name-part taxon-name-part-type="species" reg="expansa">expansa</tp:taxon-name-part></tp:taxon-name></italic> (Germar), which is also recorded from Ecuador. <xref ref-type="bibr" rid="B12">Wallace (2011)</xref> removed <italic><tp:taxon-name><tp:taxon-name-part taxon-name-part-type="genus" reg="Antianthe">Antianthe</tp:taxon-name-part></tp:taxon-name></italic> Fowler from <tp:taxon-name><tp:taxon-name-part taxon-name-part-type="tribe">Smiliini</tp:taxon-name-part></tp:taxon-name>. The holotype labels (Fig. <xref ref-type="fig" rid="F4">16</xref>) erroneously spell the species as “<italic>marginata</italic>” but the species description and locality match the published name “<italic><tp:taxon-name><tp:taxon-name-part taxon-name-part-type="species" reg="atromarginata">atromarginata</tp:taxon-name-part></tp:taxon-name></italic>.” The same mistake (and same missing prefix) was made with the holotype (<named-content xmlns:xlink="http://www.w3.org/1999/xlink" content-type="dwc:institutional_code" xlink:type="simple">USNM</named-content>) labels of <italic><tp:taxon-name><tp:taxon-name-part taxon-name-part-type="genus" reg="Cymbomorpha">Cymbomorpha</tp:taxon-name-part> <tp:taxon-name-part taxon-name-part-type="species" reg="atromaculata">atromaculata</tp:taxon-name-part></tp:taxon-name></italic> Goding.</p><fig id="F4" position="float" orientation="portrait"><label>Figures 13–16.</label><caption><p>
                  <italic><tp:taxon-name><tp:taxon-name-part taxon-name-part-type="genus" reg="Antianthe">Antianthe</tp:taxon-name-part> <tp:taxon-name-part taxon-name-part-type="species" reg="atromarginata">atromarginata</tp:taxon-name-part></tp:taxon-name></italic> (Goding), comb. n., holotype. <bold>13–15</bold> Habitus in anterior, dorsal, and lateral views, respectively. Note that the extended humeral angles are broken off <bold>16</bold> Holotype labels.</p></caption><graphic xmlns:xlink="http://www.w3.org/1999/xlink" xlink:href="zookeys-678-065-g004.jpg" position="float" orientation="portrait" xlink:type="simple" id="oo_139168.jpg"/></fig></tp:treatment-sec><ref-list><ref id="B10"><mixed-citation xmlns:xlink="http://www.w3.org/1999/xlink" xlink:type="simple">
          <person-group><name name-style="western"><surname>Plummer</surname><given-names>CC</given-names></name></person-group> (<year>1938</year>) <article-title>The genus <italic><tp:taxon-name><tp:taxon-name-part taxon-name-part-type="genus">Atymna</tp:taxon-name-part></tp:taxon-name></italic> Stål and a new related genus (<tp:taxon-name><tp:taxon-name-part taxon-name-part-type="suborder">Homoptera</tp:taxon-name-part></tp:taxon-name>: <tp:taxon-name><tp:taxon-name-part taxon-name-part-type="family">Membracidae</tp:taxon-name-part></tp:taxon-name>).</article-title> <source>Journal of the New York Entomological Society</source> <volume>46</volume>: <fpage>235</fpage>–<lpage>242</lpage>.</mixed-citation></ref><ref id="B12"><mixed-citation xmlns:xlink="http://www.w3.org/1999/xlink" xlink:type="simple">
          <person-group><name name-style="western"><surname>Wallace</surname><given-names>MS</given-names></name></person-group> (<year>2011</year>) <article-title>Morphology-based phylogenetic analysis of the treehopper tribe <tp:taxon-name><tp:taxon-name-part taxon-name-part-type="tribe">Smiliini</tp:taxon-name-part></tp:taxon-name> (<tp:taxon-name><tp:taxon-name-part taxon-name-part-type="order">Hemiptera</tp:taxon-name-part></tp:taxon-name>: <tp:taxon-name><tp:taxon-name-part taxon-name-part-type="family">Membracidae</tp:taxon-name-part></tp:taxon-name>: <tp:taxon-name><tp:taxon-name-part taxon-name-part-type="subfamily">Smiliinae</tp:taxon-name-part></tp:taxon-name>), with reinstatement of the tribe <tp:taxon-name><tp:taxon-name-part taxon-name-part-type="tribe">Telamonini</tp:taxon-name-part></tp:taxon-name>.</article-title> <source>Zootaxa</source> <volume>3047</volume>: <fpage>1</fpage>–<lpage>42</lpage>. <ext-link xlink:type="simple" ext-link-type="uri" xlink:href="http://www.mapress.com/j/zt/article/view/12007">www.mapress.com/j/zt/article/view/12007</ext-link> [last accessed 30 Aug 2016]</mixed-citation></ref></ref-list></tp:taxon-treatment>
